# Supplementary material for: Effectiveness of Virtual Reality on Balance and Risk of Falls in People with Multiple Sclerosis: A Systematic Review and Meta-Analysis
Source: Int J Environ Res Public Health. 2022 Oct 30;19(21):14192. doi: 10.3390/ijerph192114192 (PMC9656689; doi:10.3390/ijerph192114192)
Supplement: Supplementary file 1 [file ijerph-19-14192-s001.zip]

Archive with 1 entries (1 files):
- ijerph-1958946-supplementary.pdf
